# Supplementary material for: A cross-sectional study on the impact of early systematic antidepressant therapy on positive/negative affect and impulsivity in euthymic bipolar disorder patients
Source: PLoS One. 2026 Apr 22;21(4):e0346872. doi: 10.1371/journal.pone.0346872 (PMC13102236; doi:10.1371/journal.pone.0346872)
Supplement: S1 Data — (XLSX) [file pone.0346872.s001.xlsx]

## Sheet: Sheet1
Drug	Number	BIStotal	BISatten	BISmotor	BISnonpl	Sex	Age	Delay	Moodsta	MADRS	YMRS	PANAS	Positive	Negative
0	1	62	14	20	28	0		1	0	3	4	37	12	25
0	2	49	8	24	17	1		5	0	11	5	45	13	32
0	3	56	11	19	26	1		1	0	6	5	48	21	27
0	4	59	17	18	24	0		4	0	10	5	47	23	24
0	5	60	16	24	20	1		6	0	4	4	45	21	24
0	6	45	9	15	21	1		6	1	0	5	44	16	28
0	7	50	11	24	15	1		1	0	0	3	39	18	21
0	8	52	9	21	22	0		0	0	1	4	39	15	24
0	9	55	10	23	22	1		0	0	2	5	43	21	22
0	10	41	10	17	14	1		25	0	1	5	50	20	30
0	11	44	8	19	17	0		26	0	0	4	46	29	17
0	12	52	10	24	18	1		2	0	5	3	27	11	16
0	13	65	12	21	32	0		8	0	2	5	33	12	21
0	14	47	11	20	16	1		12	0	3	4	36	20	16
0	15	76	19	29	28	0		15	0	11	5	38	15	23
0	16	51	14	20	17	1		2	0	0	3	47	19	28
0	17	65	15	26	24	0		3	0	10	2	36	17	19
0	18	55	9	23	23	0		3	0	2	5	43	16	27
0	19	54	15	17	22	0		7	1	10	4	43	14	29
0	20	60	18	20	22	0		0	0	0	0	66	31	35
0	21	67	13	27	27	0		4	0	0	0	44	25	19
0	22	66	17	21	28	0		4	1	1	0	35	14	21
0	23	47	8	23	16	0		0	0	1	1	59	25	34
0	24	47	8	18	21	1		3	1	0	1	49	17	32
0	25	59	11	22	26	0		2	0	0	1	20	10	10
0	26	51	8	20	23	0		16	0	0	2	62	33	29
0	27	52	13	19	20	0		0	1	1	2	45	25	20
0	28	51	14	19	18	1		0	0	2	5	60	24	36
0	29	60	12	20	28	1		6	0	5	4	40	13	27
0	30	64	14	21	29	1		0	0	5	3	46	25	21
0	31	60	13	24	23	0		1.5	0	8	5	35	11	24
0	32	50	14	20	16	0		12	0	8	4	31	11	20
0	33	48	7	17	24	0		4	0	11	4	42	13	29
0	34	73	13	30	30	1		4	0	9	2	43	14	29
0	35	48	13	18	17	1		2	0	0	5	32	10	22
0	36	62	15	30	17	1		1	0	0	4	27	11	16
0	37	53	10	17	26	0		4	0	0	4	24	10	14
0	38	49	9	21	19	0		14	0	7	3	34	11	23
0	39	58	13	22	23	0		0	0	6	4	32	12	20
0	40	56	12	18	26	0		5	1	11	5	38	12	26
0	41	63	12	23	28	0		1	0	3	4	41	10	31
0	42	50	12	21	17	0		1	0	4	5	41	14	27
0	43	63	12	25	26	1		11	0	8	4	30	11	19
0	44	51	11	21	19	1		2	0	8	1	41	11	30
0	45	68	15	24	29	0		1	0	6	5	26	13	13
0	46	58	12	23	23	0		4	0	4	3	32	13	19
0	47	60	14	21	25	0		0	0	10	4	30	12	18
0	48	64	15	30	19	1		7	0	5	4	29	15	14
0	49	65	12	26	27	0		2	0	3	3	30	17	13
0	50	46	9	21	16	1		5	0	6	2	33	13	20
0	51	58	12	22	24	1		1	0	0	4	34	15	19
0	52	65	12	26	27	0		4	0	3	5	31	12	19
0	53	57	11	23	23	1		2	0	1	3	32	14	18
0	54	62	12	27	23	0		13	0	4	5	30	14	16
0	55	66	14	27	25	0		20	0	3	5	26	15	11
0	56	49	8	20	21	0		2	0	5	1	32	14	18
0	57	71	15	30	26	0		1	1	5	5	33	11	22
0	58	62	9	26	27	0		1	0	2	4	31	14	17
0	59	76	15	30	31	1		2	0	4	3	29	11	18
0	60	78	16	29	33	1		20	1	7	5	31	14	17
0	61	49	11	20	18	0		4	0	7	4	28	12	16
0	62	46	9	22	15	0		1	1	8	4	36	19	17
1	1	60	15	21	24	0		7	0	3	3	31	15	16
1	2	45	9	17	19	1		0	0	0	1	46	33	13
1	3	66	18	19	29	1		2	0	1	0	63	25	38
1	4	68	17	22	29	0		0	1	4	1	46	22	24
1	5	64	14	26	24	0		5	0	0	0	58	36	22
1	6	43	11	16	16	0		3	0	0	2	36	10	26
1	7	61	13	23	25	0		7	1	2	4	31	11	20
1	8	71	15	25	31	1		3	0	0	0	52	12	40
1	9	70	16	23	31	0		2	0	2	1	21	10	11
1	10	49	13	15	21	0		0	0	0	0	47	20	27
1	11	58	16	18	24	0		3	1	10	3	45	10	35
1	12	61	12	22	27	1		4	1	1	4	23	10	13
1	13	70	18	28	24	1		5	0	0	0	42	15	27
1	14	48	10	18	20	1		8	0	2	1	38	11	27
1	15	53	11	21	21	1		8	0	4	4	77	45	32
1	16	65	18	22	25	1		14	0	11	5	42	12	30
1	17	55	12	18	25	1		5	0	1	4	64	30	34
1	18	66	15	25	26	0		2	0	2	2	55	17	38
1	19	54	11	21	22	1		0	0	1	0	57	38	19
1	20	61	16	17	28	0		1	0	4	5	49	19	30
1	21	33	6	15	12	1		2	1	2	4	52	18	34
1	22	61	13	21	27	0		7	0	3	4	51	26	25
1	23	65	14	22	29	0		1	0	10	5	51	20	31
1	24	72	13	31	28	1		1	0	4	5	46	17	29
1	25	75	17	24	34	1		2	0	3	0	55	20	35
1	26	61	16	20	25	1		5	0	9	4	40	10	30
1	27	58	13	25	20	0		5	0	11	3	37	16	21
1	28	64	12	25	27	1		7	0	0	4	48	14	34
1	29	47	11	16	20	0		4	0	4	2	39	15	24
1	30	72	14	23	35	0		15	0	11	2	28	14	14
1	31	68	12	27	29	0		3	0	0	4	69	34	35
1	32	68	18	22	28	1		1	0	6	5	36	11	25
1	33	53	12	22	19	0		10	0	0	4	44	18	26
1	34	65	16	22	27	0		12	0	7	0	31	17	14
1	35	50	15	22	13	1		1	0	1	4	39	12	27
1	36	73	15	28	30	0		13	1	4	5	36	10	26
1	37	76	16	29	31	0		3	0	8	4	38	11	27
1	38	54	11	21	22	1		9	1	2	5	43	14	29
1	39	54	10	22	22	0		1	0	11	5	32	12	20
1	40	53	10	23	20	0		4	0	5	3	34	15	19
1	41	81	18	30	33	0		9	0	4	3	30	11	19
1	42	69	13	29	27	0		9	0	0	5	31	14	17
1	43	59	12	21	26	0		3	1	0	5	33	12	21
1	44	57	13	24	20	0		0.5	0	0	4	36	14	22
1	45	57	13	24	20	1		10	0	0	3	34	12	22
1	46	63	12	27	24	0		2	0	0	5	33	12	21
1	47	75	23	29	23	0		19	0	4	4	35	13	22
1	48	58	11	22	25	1		1	0	6	5	43	21	22
1	49	52	11	21	20	1		1	0	5	3	34	10	24
1	50	63	11	28	24	1		1	0	3	4	44	18	26
1	51	60	10	25	25	1		0.5	0	7	3	29	10	19
1	52	49	9	21	19	1		1	0	5	3	40	11	29
1	53	63	12	25	26	1		0.33	0	0	4	39	12	27
1	54	66	11	26	29	1		8	1	4	5	36	11	25
1	55	65	10	25	30	1		0.67	0	3	5	37	15	22
1	56	80	14	31	35	0		6	0	0	5	37	13	24
1	57	54	9	21	24	1		9	0	7	5	40	15	25
1	58	62	13	22	27	0		4	0	3	2	38	10	28
1	59	70	14	27	29	0		0.25	0	6	5	42	18	24
1	60	75	13	30	32	0		5	0	5	5	30	12	18
1	61	55	12	24	19	0		3	1	6	3	30	11	19
1	62	63	16	25	22	0		1	1	8	4	39	18	21
