# Supplementary material for: A cross-sectional study on the impact of early systematic antidepressant therapy on positive/negative affect and impulsivity in euthymic bipolar disorder patients
Source: PLoS One. 2026 Apr 22;21(4):e0346872. doi: 10.1371/journal.pone.0346872 (PMC13102236; doi:10.1371/journal.pone.0346872)
Supplement: S2 Data — (XLSX) [file pone.0346872.s002.xlsx]

## Sheet: Sheet1
M1=PANAS		M2=Positive		M3=Negative
Y1=BIS total		Y2=BIS attention		Y3=BIS motor		Y4=BIS non-planning
	β	SE	t	p	LLCI	ULCI			β	SE	t	p	LLCI	ULCI			β	SE	t	p	LLCI	ULCI
X→M1	3.3226	1.8206	1.825	0.0704	-0.2815	6.9266		X→M2	0.5484	1.1931	0.4596	0.6466	-1.8136	2.9103		X→M3	2.7742	1.1411	2.4312	0.0165	0.5153	5.0331
X→Y1	4.8243	1.6112	2.9942	0.0033	1.6345	8.0141		X→Y1	4.3228	1.6038	2.6953	0.008	1.1476	7.4979		X→Y1	4.8196	1.6449	2.9301	0.0041	1.5631	8.076
M1→Y1	-0.1898	0.0791	-2.4015	0.0179	-0.3463	-0.0333		M2→Y1	-0.2356	0.1216	-1.9377	0.055	-0.4763	0.0051		M3→Y1	-0.2257	0.1275	-1.7705	0.0792	-0.478	0.0267
	Effect	SE	LLCI	ULCI					Effect	SE	LLCI	ULCI					Effect	SE	LLCI	ULCI
Total effect	4.1935	1.6204	0.9858	7.4013				Total effect	4.1935	1.6204	0.9858	7.4013				Total effect	4.1935	1.6204	0.9858	7.4013
Direct	4.8243	1.6112	1.6345	8.0141				Direct	4.3228	1.6038	1.1476	7.4979				Direct	4.8196	1.6449	1.5631	8.076
Indirect	-0.6308	0.3926	-1.514	0.0269				Indirect	-0.1292	0.3048	-0.7973	0.4714				Indirect	-0.626	0.4332	-1.5815	0.0787
	β	SE	t	p	LLCI	ULCI			β	SE	t	p	LLCI	ULCI			β	SE	t	p	LLCI	ULCI
X→M1	3.3226	1.8206	1.825	0.0704	-0.2815	6.9266		X→M2	0.5484	1.1931	0.4596	0.6466	-1.8136	2.9103		X→M3	2.7742	1.1411	2.4312	0.0165	0.5153	5.0331
X→Y2	1.2312	0.5217	2.36	0.0199	0.1984	2.264		X→Y2	1.1972	0.5142	2.3285	0.0215	0.1793	2.2152		X→Y2	1.182	0.5279	2.2391	0.027	0.1369	2.2271
M1→Y2	-0.0162	0.0256	-0.6321	0.5285	-0.0669	0.0345		M2→Y2	-0.0362	0.039	-0.9274	0.3556	-0.1133	0.041		M3→Y2	-0.0017	0.0409	-0.0405	0.9677	-0.0826	0.0793
	Effect	SE	LLCI	ULCI					Effect	SE	LLCI	ULCI					Effect	SE	LLCI	ULCI
Total effect	1.1774	0.5134	0.161	2.1938				Total effect	1.1774	0.5134	0.161	2.1938				Total effect	1.1774	0.5134	0.161	2.1938
Direct	1.2312	0.5217	0.1984	2.264				Direct	1.1972	0.5142	0.1793	2.2152				Direct	1.182	0.5279	0.1369	2.2271
Indirect	-0.0538	0.106	-0.2926	0.1391				Indirect	-0.0198	0.065	-0.1835	0.0836				Indirect	-0.0046	0.1275	-0.2539	0.2806
	β	SE	t	p	LLCI	ULCI			β	SE	t	p	LLCI	ULCI			β	SE	t	p	LLCI	ULCI
X→M1	3.3226	1.8206	1.825	0.0704	-0.2815	6.9266		X→M2	0.5484	1.1931	0.4596	0.6466	-1.8136	2.9103		X→M3	2.7742	1.1411	2.4312	0.0165	0.5153	5.0331
X→Y3	1.1044	0.6796	1.6251	0.1068	-0.2411	2.4499		X→Y3	0.8013	0.688	1.1647	0.2464	-0.5608	2.1634		X→Y3	1.1838	0.6915	1.7119	0.0895	-0.1852	2.5528
M1→Y3	-0.1091	0.0333	-3.2718	0.0014	-0.1751	-0.0431		M2→Y3	-0.1083	0.0522	-2.0769	0.0399	-0.2116	-0.0051		M3→Y3	-0.1593	0.0536	-2.9725	0.0036	-0.2654	-0.0532
	Effect	SE	LLCI	ULCI					Effect	SE	LLCI	ULCI					Effect	SE	LLCI	ULCI
Total effect	0.7419	0.6967	-0.6372	2.1211				Total effect	0.7419	0.6967	-0.6372	2.1211				Total effect	0.7419	0.6967	-0.6372	2.1211
Direct	1.1044	0.6796	-0.2411	2.4499				Direct	0.8013	0.688	-0.5608	2.1634				Direct	1.1838	0.6915	-0.1852	2.5528
Indirect	-0.3625	0.2188	-0.8464	0.0286				Indirect	-0.0594	0.1369	-0.3478	0.2217				Indirect	-0.4419	0.2466	-1.0127	-0.0589
	β	SE	t	p	LLCI	ULCI			β	SE	t	p	LLCI	ULCI			β	SE	t	p	LLCI	ULCI
X→M1	3.3226	1.8206	1.825	0.0704	-0.2815	6.9266		X→M2	0.5484	1.1931	0.4596	0.6466	-1.8136	2.9103		X→M3	2.7742	1.1411	2.4312	0.0165	0.5153	5.0331
X→Y4	2.4887	0.8811	2.8245	0.0055	0.7443	4.2331		X→Y4	2.3242	0.8713	2.6676	0.0087	0.5993	4.049		X→Y4	2.4538	0.8951	2.7413	0.007	0.6817	4.2259
M1→Y4	-0.0646	0.0432	-1.4935	0.1379	-0.1502	0.021		M2→Y4	-0.0911	0.0661	-1.3795	0.1703	-0.2219	0.0396		M3→Y4	-0.0647	0.0694	-0.9332	0.3526	-0.202	0.0726
	Effect	SE	LLCI	ULCI					Effect	SE	LLCI	ULCI					Effect	SE	LLCI	ULCI
Total effect	2.2742	0.8737	0.5446	4.0038				Total effect	2.2742	0.8737	0.5446	4.0038				Total effect	2.2742	0.8737	0.5446	4.0038
Direct	2.4887	0.8811	0.7443	4.2331				Direct	2.3242	0.8713	0.5993	4.049				Direct	2.4538	0.8951	0.6817	4.2259
Indirect	-0.2145	0.1708	-0.5915	0.0857				Indirect	-0.05	0.1288	-0.3377	0.1942				Indirect	-0.1796	0.213	-0.6209	0.2668
