# Supplementary material for: A cross-sectional study on the impact of early systematic antidepressant therapy on positive/negative affect and impulsivity in euthymic bipolar disorder patients
Source: PLoS One. 2026 Apr 22;21(4):e0346872. doi: 10.1371/journal.pone.0346872 (PMC13102236; doi:10.1371/journal.pone.0346872)
Supplement: S3 Data — (XLSX) [file pone.0346872.s003.xlsx]

## Sheet: Sheet1
M1=PANAS		M2=Positive		M3=Negative
Y1=BIS total		Y2=BIS attention		Y3=BIS motor		Y4=BIS non-planning
	β(effect)	SE	t	p	LLCI	ULCI			β	SE	t	p	LLCI	ULCI			β	SE	t	p	LLCI	ULCI
X→M1	a=3.0459	1.8188	1.6747	0.0966	-0.5557	6.6475		X→M2	0.5816	1.2096	0.4808	0.6315	-1.8137	2.9769		X→M3	2.4643	1.1201	2.2001	0.0297	0.2462	4.6823
X→Y1	c'==4.8968	1.6056	3.0499	0.0028	1.717	8.0765		X→Y1	4.4972	1.5944	2.8206	0.0056	1.3395	7.6549		X→Y1	4.8166	1.6384	2.9397	0.004	1.5717	8.0614
M1→Y1	b=-0.1771	0.0803	-2.2056	0.0294	-0.3362	-0.0181		M2→Y1	-0.2407	0.1212	-1.9853	0.0495	-0.4808	-0.0006		M3→Y1	-0.1864	0.132	-1.4123	0.1605	-0.4478	0.075
	Effect	SE	LLCI	ULCI					Effect	SE	LLCI	ULCI					Effect	SE	LLCI	ULCI
Total effect	c=4.3572	1.6126	1.1638	7.5506	p=0.0079			Total effect	4.3572	1.6126	1.1638	7.5506				Total effect	4.3572	1.6126	1.1638	7.5506
Direct	c'=4.8968	1.6056	1.717	8.0765				Direct	4.4972	1.5944	1.3395	7.6549				Direct	4.8166	1.6384	1.5717	8.0614
Indirect	ab=-0.5396	0.376	-1.3923	0.0781				Indirect	-0.14	0.3062	-0.8055	0.45				Indirect	-0.4593	0.3963	-1.3364	0.2045
	β	SE	t	p	LLCI	ULCI			β	SE	t	p	LLCI	ULCI			β	SE	t	p	LLCI	ULCI
X→M1	3.0459	1.8188	1.6747	0.0966	-0.5557	6.6475		X→M2	0.5816	1.2096	0.4808	0.6315	-1.8137	2.9769		X→M3	2.4643	1.1201	2.2001	0.0297	0.2462	4.6823
X→Y2	1.2598	0.5239	2.4045	0.0178	0.2222	2.2975		X→Y2	1.2539	0.5169	2.426	0.0168	0.2303	2.2775		X→Y2	1.1901	0.5282	2.2531	0.0261	0.144	2.2361
M1→Y2	-0.0085	0.0262	-0.3259	0.7451	-0.0604	0.0434		M2→Y2	-0.0345	0.0393	-0.8788	0.3813	-0.1124	0.0433		M3→Y2	0.0178	0.0425	0.4172	0.6773	-0.0665	0.102
	Effect	SE	LLCI	ULCI					Effect	SE	LLCI	ULCI					Effect	SE	LLCI	ULCI
Total effect	1.2338	0.5159	0.2123	2.2554	p=0.0183			Total effect	1.2338	0.5159	0.2123	2.2554				Total effect	1.2338	0.5159	0.2123	2.2554
Direct	1.2598	0.5239	0.2222	2.2975				Direct	1.2539	0.5169	0.2303	2.2775				Direct	1.1901	0.5282	0.144	2.2361
Indirect	-0.026	0.1061	-0.2682	0.1757				Indirect	-0.0201	0.0646	-0.1875	0.0874				Indirect	0.0437	0.1299	-0.1938	0.3486
	β	SE	t	p	LLCI	ULCI			β	SE	t	p	LLCI	ULCI			β	SE	t	p	LLCI	ULCI
X→M1	3.0459	1.8188	1.6747	0.0966	-0.5557	6.6475		X→M2	0.5816	1.2096	0.4808	0.6315	-1.8137	2.9769		X→M3	2.4643	1.1201	2.2001	0.0297	0.2462	4.6823
X→Y3	1.153	0.6796	1.6967	0.0924	-0.1928	2.4988		X→Y3	0.8759	0.6887	1.2718	0.206	-0.488	2.2399		X→Y3	1.2045	0.6929	1.7383	0.0848	-0.1678	2.5768
M1→Y3	-0.1136	0.034	-3.3415	0.0011	-0.1809	-0.0463		M2→Y3	-0.1185	0.0524	-2.2631	0.0255	-0.2222	-0.0148		M3→Y3	-0.1613	0.0558	-2.8899	0.0046	-0.2718	-0.0508
	Effect	SE	LLCI	ULCI					Effect	SE	LLCI	ULCI					Effect	SE	LLCI	ULCI
Total effect	0.807	0.7	0.807	0.7	p=0.2513			Total effect	0.807	0.7	0.807	0.7				Total effect	0.807	0.7	-0.5791	2.1931
Direct	1.153	0.6796	-0.1928	2.4988				Direct	0.8759	0.6887	-0.488	2.2399				Direct	1.2045	0.6929	-0.1678	2.5768
Indirect	-0.346	0.2264	-0.8626	0.035				Indirect	-0.0689	0.1453	-0.3701	0.2182				Indirect	-0.3975	0.2491	-0.9831	-0.03
	β	SE	t	p	LLCI	ULCI			β	SE	t	p	LLCI	ULCI			β	SE	t	p	LLCI	ULCI
X→M1	3.0459	1.8188	1.6747	0.0966	-0.5557	6.6475		X→M2	0.5816	1.2096	0.4808	0.6315	-1.8137	2.9769		X→M3	2.4643	1.1201	2.2001	0.0297	0.2462	4.6823
X→Y4	2.484	0.879	2.8258	0.0055	0.7431	4.2248		X→Y4	2.3674	0.8689	2.7246	0.0074	0.6466	4.0882		X→Y4	2.422	0.891	2.7184	0.0076	0.6575	4.1865
M1→Y4	-0.055	0.044	-1.251	0.2134	-0.1421	0.0321		M2→Y4	-0.0876	0.0661	-1.3265	0.1873	-0.2185	0.0432		M3→Y4	-0.0428	0.0718	-0.597	0.5517	-0.185	0.0993
	Effect	SE	LLCI	ULCI					Effect	SE	LLCI	ULCI					Effect	SE	LLCI	ULCI
Total effect	2.3164	0.8708	0.5919	4.0409	p=0.0089			Total effect	2.3164	0.8708	0.5919	4.0409				Total effect	2.3164	0.8708	0.5919	4.0409
Direct	2.484	0.879	0.7431	4.2248				Direct	2.3674	0.8689	0.6466	4.0882				Direct	2.422	0.891	0.6575	4.1865
Indirect	-0.1676	0.1554	-0.4939	0.1183				Indirect	-0.051	0.1191	-0.3182	0.1798				Indirect	-0.1056	0.1947	-0.4929	0.3312
